# Supplementary material for: Genotype-Phenotype Correlations in Neurofibromatosis Type 1: Identification of Novel and Recurrent NF1 Gene Variants and Correlations with Neurocognitive Phenotype
Source: Genes (Basel). 2022 Jun 23;13(7):1130. doi: 10.3390/genes13071130 (PMC9316015; doi:10.3390/genes13071130)
Supplement: Supplementary file 1 [file genes-13-01130-s001.zip]

Archive with 1 entries (1 files):
- genes-1726113-supplementary.pdf
